# Supplementary material for: Cell-Based Sensors for the Detection of EGF and EGF-Stimulated Ca2+ Signaling
Source: Biosensors (Basel). 2023 Mar 14;13(3):383. doi: 10.3390/bios13030383 (PMC10045995; doi:10.3390/bios13030383)
Supplement: Supplementary file 1 [file biosensors-13-00383-s001.zip]

Archive with 1 entries (1 files):
- biosensors-2211108-supplementary.pdf
